# Supplementary material for: STI1 domain engages transient helices to mediate Dsk2 phase separation and proteasome condensation
Source: EMBO J. 2026 Feb 11;45(8):2712–38. doi: 10.1038/s44318-026-00696-1 (PMC13083955; doi:10.1038/s44318-026-00696-1)
Supplement: Supplementary file 3 — Movie EV1 [file 44318_2026_696_MOESM3_ESM.zip]

Archive with 6 entries (5 files):
- Movie EV1/
- __MACOSX/._Movie EV1
- Movie EV1/Movie EV1.mp4
- __MACOSX/Movie EV1/._Movie EV1.mp4
- Movie EV1/Legend Movie EV1.docx
- __MACOSX/Movie EV1/._Legend Movie EV1.docx
