# Supplementary material for: STI1 domain engages transient helices to mediate Dsk2 phase separation and proteasome condensation
Source: EMBO J. 2026 Feb 11;45(8):2712–38. doi: 10.1038/s44318-026-00696-1 (PMC13083955; doi:10.1038/s44318-026-00696-1)
Supplement: Supplementary file 4 — Movie EV2 [file 44318_2026_696_MOESM4_ESM.zip]

Archive with 6 entries (5 files):
- Movie EV2/
- __MACOSX/._Movie EV2
- Movie EV2/Legend Movie EV2.docx
- __MACOSX/Movie EV2/._Legend Movie EV2.docx
- Movie EV2/Movie EV2.mp4
- __MACOSX/Movie EV2/._Movie EV2.mp4
